# Supplementary material for: Multiplex Quantitative Analysis of Tumor-Infiltrating Lymphocytes, Cancer-Associated Fibroblasts, and CD200 in Pancreatic Cancer
Source: Cancers (Basel). 2021 Nov 2;13(21):5501. doi: 10.3390/cancers13215501 (PMC8583434; doi:10.3390/cancers13215501)
Supplement: Supplementary file 1 [file cancers-13-05501-s001.zip]

Archive with 1 entries (1 files):
- cancers-1416830-supplementary.pdf
